# Supplementary material for: Microglial cyclooxygenase-1 modulates cerebral capillary basal tone in vivo in mice
Source: Nat Commun. 2025 Jul 1;16:5704. doi: 10.1038/s41467-025-60753-x (PMC12216979; doi:10.1038/s41467-025-60753-x)
Supplement: Supplementary file 4 — Source Data [file 41467_2025_60753_MOESM4_ESM.xlsx]

## Sheet: Figure 1m-eGFP vessel coverage
Averaged Values				Raw Values
Arterioles	Venules	Capillaries		Arterioles	Venules	Capillaries
0.00873144	0.00754087	0.039873		0.00246791	0.0143327	0.0193418
0.0100476	0.0165017	0.0232714		0.00689808	0.0119556	0.0323988
0.00336162	0.00116873	0.0269291		0.0198514	0.0355419	0.0213307
0.00951296	0.0145894	0.0433937		0.027198	0.00564672	0.0262714
				0.00878746	0.000864445	0.026387
				0	0.0117552	0.0615503
				0	0.00396759	0.0274666
				0	0	0.0195982
				0.0149634	0.0302091	0.0997962
				0.0181799	0.0716037	0.0294112
				0.00155084	0.0375824	0.02975
				0.0172609	0.00607973	0.023046
				0.012811	0	0.0223027
				0.0188831	0.0104177	0.0261777
				0.00791835	0.0189034	0.019428
				0	0	0.013355
				0	0.00168474	0.0148488
				0.0114562	0	0.0833513
				0.0184172	0	0.0241104
				0.00986834	0.00233745	0.0511567
				0.0159823		0.0266371
				0.00267144		0.0206797
				0.0012543		0.0375781
				0		0.0145167
				0.0121922		0.0338199
				0		0.0281066
						0.011376
						0.0361772

## Sheet: Figure 1 d-e eGFP % if Iba1 cel
Averaged Values				Raw Data
99.707				99.3884
100.486				99.3884
100.233				100
				100
				101.155
				99.8821
				100.766
				100.14
				100
				100.043
				100.58
				100.312

## Sheet: Figure 1l-eGFP Mean Intensity
Averaged Values			See Ext Figure 1p for raw values
PVM	Microglia
94.7314	180.57
92.9332	193.603
85.7029	186.826

## Sheet: Figure 1n-CD206 vessel coverage
Averaged Values					Raw Values
Arterioles	Venules	Capillaries			Arterioles	Venules	Capillaries
0.215901	0.136168	0.00237618			1.18374	0.185497	0.00841693
0.113311	0.0472893	0.00397567			0.107655	0	0.00213061
0.0194081	0.00453037	0.000553095			0.164503	0	0.00437677
0.0245685	0.0135715	0.00126483			0.00954964	0.0526196	0
					0.0715091	0	0
					0.101864	0	0.00141439
					0.429518	0	0.0029769
					0.568844	0.00492933	0.00591443
					0	1.30387	0.00582514
					0.0217928	0.286248	0
					0.264244	0.0380582	0.0030987
					0.0447565	0.0221337	0
					0.0509143	0	0
					0.129449	0.00420832	0.000992581
					0.0919341	0	0.00744924
					0.0195871	0.352389	0.00243226
					0.0371011	0.0175088	0
					0.0292809	0	0.00299714
					0.490677	0	0.00754952
					0.126383	0.00464988	0.00149574
					0.0258201	0.0268541	0.000263171
					0.00861792	0	0.000249117
					0.0358494	0	0.000108708
					0.0174561	0.00617959	0
					0.0169029	0.00596427	0.00255368
					0.0352047	0.0078385	0
					0	0.0233793	0
					0.0133216	0	0.000168135
					0.00215635	0.020596	0
					0.0187503	0	0.000124698
					0	0.0286706	0.00438645
					0.00915301		0.000264522
					0.00782776		0.00770451
					0.092838		0
					0.0587934		0
					0.0214222

## Sheet: Figure 2k-PLX total CD206
Averaged Values					Raw Data
Baseline	PLX	WTDL			Baseline	PLX	WTDL
3289.81	1010.67	5146.54			1544.11	2373.43	276.505
4775.46	410.516	15.6175			5274.99	2584.37	2311.53
3646.59	255.264	907.478			6353.63	241.605	2035.23
5805.02	247.454	601.472			1169.65	171.996	1301.73
5568.66	607.456	49.8116			4943.53	648.851	2882.29
5146.54	477.359	186.06			5929.04	43.7655	11.955
					6043.19	127.846	10.025
					2759.65	254.33	71.725
					7136.29	261.281	0
					3767.13	233.305	0
					6245.46	1180.25	0
					4076.23	406.08	62.8595
					3606.51	492.662	1579.59
					2715.68	712.086	1069.19
					3663.59	0	1720.15
					5150.62	224.443	160.619
					6816.4	40.685	509.435
					9040.77	263.779	405.886
					3840.98	0	990.132
					6582.12	484.035	281.334
					5616.09	208.82	251.425
					5186.1	193.4	1665.01
					3346.79	547.219	241.41
					8056.62	1663.85	179.905
					5236.62	547.415	12.3405
					3128.13	308.32	165.055
					4849.82	121.282	0
					5540.89	336.473	41.842
					3976.54	181.639	53.2175
					5173.37	552.234	26.415
					452.933	1364.21	146.351
					3017.45		198.939
					1572.07		192.632
					3399.23		141.946
					5969.72		258.574
					8210.49		177.916

## Sheet: Figure 2m-PLX PVM
Averaged Values					Raw Data
Baseline	PLX	WTDL			Baseline	PLX	WTDL
1186.11	981.04	523.231			1365.02	2361.47	47.2405
942.342	379.054	9.19083			518.11	2418.55	735.224
1482.76	220.202	509.657			3673.81	241.605	1537.05
1836	225.473	477.939			258.185	171.996	307.159
1778.06	591.838	49.8116			973.546	648.851	449.858
1657.64	461.772	135.036			113.38	43.7655	62.8595
					1253.33	127.846	11.955
					407.204	65.559	0
					1149.21	261.281	43.19
					1114.09	233.305	0
					3271.39	1180.25	0
					1568.4	406.08	0
					1519.04	0	1450.97
					647.298	0	309.67
					1144.58	6.75	1165.02
					1396.02	433.268	15.6185
					2488.54	388.534	27.575
					3002.99	492.662	89.082
					1028.5	644.217	507.312
					2433.01	214.804	281.334
					3870.87	224.443	241.41
					1005.94	40.685	68.0655
					728.669	228.687	1654.79
					1682.55	0	114.725
					2157.08	390.325	12.3405
					420.927	208.82	165.055
					1368.83	193.4	0
					2322.71	547.219	41.842
					711.507	1663.85	53.2175
					2394.25	547.415	26.415
					666.965	308.32	92.554
					1223.25	121.282	182.164
					2727.63	336.473	157.732
					327.985	88.119	141.946
					616.832	552.234	223.291
					745.833	1364.21	177.916

## Sheet: Fig 2o-PLX Mmac
Averaged Values					Raw Data
Baseline	PLX	WTDL			Baseline	PLX	WTDL
2125	29.6301	955.126			142.883	11.955	229.265
3833.11	0	6.4275			4756.88	165.826	1576.31
2163.83	0	397.822			2679.82	0	498.185
3969.02	21.9811	123.533			911.465	0	994.567
3790.59	0	0			3969.99	0	2432.43
3488.9	0	23.4593			5815.66	0	0
					4789.85	0	0
					1352.44	0	10.03
					5987.08	0	28.535
					2659.04	0	0
					2974.06	0	0
					2507.82	0	0
					2087.47	0	128.615
					2068.39	0	759.52
					2519.01	0	555.13
					3754.6	0	145
					4327.86	0	481.86
					6037.79	0	316.804
					2812.48	67.8695	482.82
					4149.11	28.925	0
					1745.22	0	0
					4180.16	0	183.179
					2618.12	35.092	10.2195
					6374.07	0	64.98
					3079.54	0	0
					2707.2	0	0
					3480.99	0	0
					3218.18	0	0
					3265.03	0	0
					2779.12	0	0
					288.94	0	53.797
					2400.62	0	16.775
					826.232	0	34.9005
					2732.27	0	0
					4746.47	0	35.2835
					5482.86	0	0

## Sheet: Figure 2q-PLX eGFP
Averaged Values					Raw Data
Baseline	PLX	WTDL			Baseline	PLX	WTDL
20441.2	1172.64	23046.5			27697.7	535.075	33620.2
32400.1	94.3214	38570.6			11071.9	1028.11	20436.5
30802	696.241	32130.5			14664.6	528.328	27225.5
24698.6	114.341	16972.1			37371.9	886.587	14885.4
66253.7	0	36921.7			11931.9	1657.87	16211.6
20620.5	6223.22	19434.8			23174.7	2399.84	25900.2
					28895.9	0	30469.1
					28718.9	171.996	60220.2
					40760.9	0	44179
					32317.9	393.933	38468.3
					40788.1	0	31769.3
					23604.7	0	26317.9
					23835.5	1374.8	28546.7
					34894	1122.4	34699.4
					36808.1	947.52	34824.2
					35458.5	380.82	32655.7
					27241.9	351.902	28261.1
					22905	0	33796.2
					27763.8	147.505	19268.2
					22091.1	243.729	14164.6
					75442.6	155.992	10543
					88072.1	36.635	19603.7
					68492.9	232.345	16587.8
					68561.2	113.571	21665.5
					41576.3	0	25118.9
					23724.1	0	38703.5
					19475.8	0	47584.4
					17950.4	0	36762.2
					23307.2	0	30917.4
					23411.9	0	42443.8
					19909.3	1903.13	22039
					40532.2	3913.68	23999.8
					24881.8	6971.43	18875
					12731.4	13932.2	19692.4
					55377.3	8213.38	15566.2
					15853.5	2405.44	16436.4

## Sheet: Figure 3c-CAM decrease
Averaged Values				Raw Values
Baseline	PLX	WTDL		Baseline	PLX	WTDL
4.79274	4.11771	5.08129		6.11628	5.51842	5.73673
4.81807	4.08295	4.79921		4.17512	3.96854	5.31703
6.6285	4.98429	5.26352		3.86638	3.67644	4.50496
5.52051	4.67966	5.35951		5.93844	5.12394	5.74068
				4.4904	3.82601	4.9903
				4.30512	3.1537	4.23127
				4.44733	3.84569	5.55765
				5.31573	4.4145	5.42785
				4.47987	3.53212	4.22513
				4.61756	4.11528	4.38453
				5.317	4.711	6.672
				4.993	4.686	5.014
				3.62	3.576	3.519
				3.966	3.062	3.544
				3.985	3.449	4.388
				5.654	3.858	5.121
				5.458	3.403	4.317
				4.61756	4.11528	4.38453
				5.96124	5.02938	4.9401
				6.64842	4.25591	5.17452
				5.84215	4.26896	4.40293
				7.54396	5.82671	6.37723
				7.84351	5.02131	4.96385
				6.01533	4.6588	6.06555
				7.56907	5.39452	4.48969
				6.30953	4.74167	4.83313
				6.74577	5.65498	6.18688
				5.80607	4.99062	5.20133
				5.65178	5.10285	5.71155
				5.19524	5.07181	5.90993
				5.81164	4.07693	4.73741
				5.42337	4.46705	5.07914
				5.95259	5.85391	6.64802

## Sheet: Figure 3d-CAM increase
Averaged Values				Raw Values
Baseline	PLX	WTDL		Baseline	PLX	WTDL
5.36433	5.98934	5.5957		5.36433	5.98934	5.5957
3.525	4.22067	4.52167		2.974	3.876	3.224
6.27293	6.96828	6.04383		3.192	4.022	4.12
5.35457	5.92042	5.74721		4.409	4.764	6.221
				4.33593	5.555	4.48216
				7.19152	8.03648	6.88354
				7.29135	7.31335	6.76579
				5.32433	6.16978	5.85566
				5.3848	5.67106	5.63875

[truncated: 22 more sheets: Fig 3j-nonCAM decrease, Figure 3k-nonCAM increase, Figure 4c-RBC flux decrease, Figure 4d-RBC flux increase, Figure 5h-i CAM 2Phatal, Figure 5j-k-vessel beside 2Phat, Figure 6k-l-COX1 IHC, Figure 7h-fl fl cap diameter, Figure 7i fl wt cap diameter, Figure 7j fl fl RBC flux, Figure 7k fl wt RBC flux, Sup Dat Fig 1m-n-PVM # , Sup Dat Fig 1p-MG PVM eGFP int, Sup Dat Fig 2E-MG post-op area, Sup Dat Fig 2F-MG post-op area, Sup Dat Fig 3d-% Returned, Sup Dat Fig 5c,f-failed 2Phatal, Sup Dat Fig 5m-parenchymal abla, Sup Fig 6-Ptgs1 UMI, Sup Dat Fig 7-CAMvs nonCAM COX1 …]
